# Supplementary material for: Optimized Manufacture of Lyophilized Dermal Fibroblasts for Next-Generation Off-the-Shelf Progenitor Biological Bandages in Topical Post-Burn Regenerative Medicine
Source: Biomedicines. 2021 Aug 23;9(8):1072. doi: 10.3390/biomedicines9081072 (PMC8394413; doi:10.3390/biomedicines9081072)
Supplement: Supplementary file 1 [file biomedicines-09-01072-s001.zip]

Archive with 3 entries (3 files):
- Supplementary Documents/Process Parameters.pdf
- Supplementary Documents/Risk Analysis Matrix.pdf
- Supplementary Documents/Supplementary Materials.pdf
